# Supplementary material for: Correction: Teaching medical ethics and medical professionalism in Saudi public and private medical schools
Source: PLoS One. 2026 Jun 22;21(6):e0352133. doi: 10.1371/journal.pone.0352133 (PMC13286131; doi:10.1371/journal.pone.0352133)
Supplement: S2 File — (XLSX) [file pone.0352133.s001.xlsx]

## Sheet: responses
3. Is there a department of medical ethics in your medical school?	4. How are the contents related to medical ethics taught in your curriculum?	5. How many ethic courses are there in the curriculum?	6. At which year are the medical ethic courses taught ? (You can choose more than one answer)	7. What is the total credit hours for all medical ethics courses in your school ?	8. Is the medical ethics course compulsory or elective?	9. What is the percentage of staff who teach medical ethics holding a qualification in ethics?	10. What are the topics taught in the medical ethics curriculum ? (You can choose more than one answer)	11. What are the teaching methods used in the medical ethics course? (You can choose more than one answer)	12. What types of assessment methods are used in the medical ethics courses? (You can choose more than one answer)	13. Which of the following resources do you use as your main resource for developing the courses and/ or teaching ?	13. What are the challenges and obstacles of teaching medical ethics? (You can choose more than one answer)	14. How are the contents related to professionalism taught in your curriculum ?	15. What is the total credit hours for all the professionalism courses at your school?	16. Is the professionalism course compulsory or elective?	17. At which year medical Professionalism course is taught ? (You can choose more than one answer)	18. What are the topics taught in the professionalism curriculum? (You can choose more than one answer)	19. What are the teaching methods used in the professionalism course?(you can choose more than one answer)	20. What types of assessment methods are used in the professionalism courses ? (you can choose more than one answer)	21. What are the challenges and obstacles of teaching professionalism? (You can choose more than one answer)
No	We have only a specific course for medical ethics	1	First year of medical	3	Compulsory	1-25%	Abortion, Brain death, Confidentiality and privacy, Cosmetic surgery, Cross-cultural issues and diverse beliefs, Doctor–patient relationship, Doctor’s rights, End-of-life issues, Ethics of interviewing, Equity and equality, Fiqh of patient’s prayer and fasting, Individual autonomy, Informed consent, Medical errors, Organ transplantation, Patients rights, Prophetic medicine, Research ethics, Saudi…	Lectures, Students' presentations, Seminars	Multiple choice questions ( MCQs), Short answer questions ( SAQ), Assignments	National ethical guidlines, Code of ethics, Fatwas of Higher Fatwas Authority	Unavailable qualified staff	We have only professional content embedded into different courses	0	No course	No course	No course	No course	No course	No course
No	We have a specific course for medical ethics and ethical content embedded into different courses	1	Second year of medical school	3	Compulsory	1-25%	Brain death, Confidentiality and privacy, Doctor–patient relationship, Doctor’s rights, End-of-life issues, Ethical principles, History of ethics, HIV/AIDS, Individual autonomy, Informed consent, Medical errors, Organ transplantation, Patients rights, Prophetic medicine, Research ethics	Lectures, SLT, Assignments	Multiple choice questions ( MCQs), Short answer questions ( SAQ), Assignments	National ethical guidlines, Code of ethics, The Saudi Commission for Health Specialties Professionalism and Ethics Handbook	No obstacles perceived	We have a specific course in professionalism and professional content embedded into different courses	3	Compulsory	Second year of medical school	Breaking bad news, Communication skills, Concepts and principles of professionalism, Doctor–patient relationship, Doctor’s character, Examining patients, Inter-professional relationship, Management and leadership, Time management, Unprofessional behavior	Lectures, SLT	Multiple choice questions (MCQ), Short answer questions (SAQ), Assignment	No obstacles perceived
No	We have only a specific course for medical ethics	1	Fourth year of medical school	3	Compulsory	0	Abortion, Brain death, Confidentiality and privacy, Cosmetic surgery, Cross-cultural issues and diverse beliefs, Doctor’s rights, End-of-life issues, Ethical principles, Ethics of interviewing, Fiqh of patient’s prayer and fasting, History of ethics, Individual autonomy, Informed consent, Medical errors, Organ transplantation, Patients rights, Saudi medico-legal system, Terminal care	Lectures, Case studies, Online lectures	Multiple choice questions ( MCQs), Short answer questions ( SAQ), Assignments	National ethical guidlines, The Saudi Commission for Health Specialties Professionalism and Ethics Handbook, Fatwas of Higher Fatwas Authority	Unavailable qualified staff	We have only professional content embedded into different courses	0	No course	No course	No course	No course	No course	No course
No	We have a specific course for medical ethics and ethical content embedded into different courses	1	Fifth year of medical school	3	Compulsory	1-25%	Abortion, Brain death, Communication with medical industry, Confidentiality and privacy, Contraception and sterilization, Cosmetic surgery, Cross-cultural issues and diverse beliefs, Doctor–patient relationship, Doctor’s rights, End-of-life issues, Ethical principles, Ethics of interviewing, Equity and equality, Fiqh of patient’s prayer and fasting, Genetics, History of ethics, HIV/AIDS, Immuniza…	Lectures, Case studies, Students' presentations, Seminars, Online lectures	Multiple choice questions ( MCQs), Short answer questions ( SAQ), Assignments	National ethical guidlines, The Saudi Commission for Health Specialties Professionalism and Ethics Handbook, Fatwas of Higher Fatwas Authority, Benchmarking with national medical schools	Unavailable qualified staff, Lack of student interest	We have a specific course in professionalism and professional content embedded into different courses	3	Compulsory	Second year of medical school	Breaking bad news, Communication skills, Doctor–patient relationship, Examining patients, Inter-professional relationship, Unprofessional behavior, Volunteering and community commitment	Lectures, PBL (Problem based learning), Students' presentations, Seminars	Multiple choice questions (MCQ), Short answer questions (SAQ), Objective structured clinical examination (OSCE)	No obstacles perceived
No	We have a specific course for medical ethics and ethical content embedded into different courses	2	First year of medical school, Fourth year of medical school	6	Compulsory	1-25%	Abortion, Brain death, Communication with medical industry, Confidentiality and privacy, Contraception and sterilization, Cosmetic surgery, Cross-cultural issues and diverse beliefs, Discrimination in healthcare, Doctor–patient relationship, Doctor’s rights, End-of-life issues, Ethical principles, Equity and equality, Fiqh of patient’s prayer and fasting, Genetics, Individual autonomy, Informed c…	Lectures, Case studies, PBL (Problem based learning), Students' presentations, Seminars, Online lectures	Multiple choice questions ( MCQs), Short answer questions ( SAQ), Research, Assignments	National ethical guidlines, Code of ethics, The Saudi Commission for Health Specialties Professionalism and Ethics Handbook, Benchmarking with national medical schools	Unavailable qualified staff	We have a specific course in professionalism and professional content embedded into different courses	2	Compulsory	First year of medical school, Fourth year of medical school	Breaking bad news, Communication skills, Concepts and principles of professionalism, Doctor–patient relationship, Examining patients, Inter-professional relationship, Management and leadership, Stress management, Team work, Time management, Unprofessional behavior	Lectures, Case studies, PBL (Problem based learning), Students' presentations, Seminars	Multiple choice questions (MCQ), Short answer questions (SAQ), Assignment	Unavailable qualified staff
Yes	We have only ethical content embedded into different courses	0	No course	0	No course	No course	No course	No course	No course	No course	No course	We have only professional content embedded into different courses	0	No course	No course	No course	No course	No course	No course
Yes	We have a specific course for medical ethics and ethical content embedded into different courses	2	Fourth year of medical school, Fifth year of medical school	More than 8	Compulsory	1-25%	Abortion, Brain death, Communication with medical industry, Confidentiality and privacy, Contraception and sterilization, Cosmetic surgery, Cross-cultural issues and diverse beliefs, Discrimination in healthcare, Doctor–patient relationship, Doctor’s rights, End-of-life issues, Ethical principles, Ethics of interviewing, Equity and equality, Fiqh of patient’s prayer and fasting, Genetics, History…	Lectures, Case studies, PBL (Problem based learning), Students' presentations, Seminars, Practical activities, Online lectures	Multiple choice questions ( MCQs), Short answer questions ( SAQ), Assignments	National ethical guidlines, Code of ethics, The Saudi Commission for Health Specialties Professionalism and Ethics Handbook, Fatwas of Higher Fatwas Authority, Benchmarking with national medical schools, Benchmarking with International medical schools	No obstacles perceived	We have only professional content embedded into different courses	0	No course	No course	No course	No course	No course	No course
No	We have only ethical content embedded into different courses			0	No course	0	Abortion, Brain death, Communication with medical industry, Confidentiality and privacy, Contraception and sterilization, Cosmetic surgery, Cross-cultural issues and diverse beliefs, Discrimination in healthcare, Doctor–patient relationship, Doctor’s rights, End-of-life issues, Ethical principles, Ethics of interviewing, Equity and equality, Fiqh of patient’s prayer and fasting, Genetics, History…	Lectures, Case studies, PBL (Problem based learning), Students' presentations, Seminars, Practical activities, Online lectures	Multiple choice questions ( MCQs), Objective structured clinical examination ( OSCE), Research	National ethical guidlines, The Saudi Commission for Health Specialties Professionalism and Ethics Handbook, Fatwas of Higher Fatwas Authority, Benchmarking with national medical schools, Benchmarking with International medical schools	Lack of guidelines/resources, Unsupportive institutional culture, Lack of student interest, bad role modeling	We have only professional content embedded into different courses	0	No course	No course	Breaking bad news, Communication skills, Concepts and principles of professionalism, Doctor–patient relationship, Doctor’s character, Examining patients, Inter-professional relationship, Stress management, Team work, Unprofessional behavior	Lectures, Case studies, PBL (Problem based learning), Practical activities	Multiple choice questions (MCQ), Objective structured clinical examination (OSCE), Research	Discrepancy between what is taught and what is seen in practice
No	We have a specific course for medical ethics and ethical content embedded into different courses	1	Fourth year of medical school	2	Compulsory	1-25%	Communication with medical industry, Confidentiality and privacy, Cross-cultural issues and diverse beliefs, Discrimination in healthcare, Doctor–patient relationship, Doctor’s rights, End-of-life issues, Ethical principles, Ethics of interviewing, Equity and equality, Fiqh of patient’s prayer and fasting, HIV/AIDS, Individual autonomy, Informed consent, Medical errors, Organ transplantation, Pat…	Case studies, Seminars, Practical activities, Online lectures, IPE course shared between Medicine, Dentistry and Pharm D students	Multiple choice questions ( MCQs), Assignments, Ethical dilemma Video and Online campaigns targeted the HPE students	Code of ethics, The Saudi Commission for Health Specialties Professionalism and Ethics Handbook, Fatwas of Higher Fatwas Authority	Unavailable qualified staff, No obstacles perceived	We have a specific course in professionalism and professional content embedded into different courses	2	Compulsory	Fourth year of medical school	Breaking bad news, Communication skills, Concepts and principles of professionalism, Doctor–patient relationship, Doctor’s character, Examining patients, Inter-professional relationship, Team work, Unprofessional behavior, Volunteering and community commitment	Lectures, Case studies, Seminars, Practical activities	Multiple choice questions (MCQ), Assignment	No obstacles perceived
Yes	We have a specific course for medical ethics and ethical content embedded into different courses	2	Fourth year of medical school, Fifth year of medical school	2	Compulsory	More than 75%	Abortion, Brain death, Confidentiality and privacy, Contraception and sterilization, Cosmetic surgery, Cross-cultural issues and diverse beliefs, Discrimination in healthcare, Doctor–patient relationship, Doctor’s rights, End-of-life issues, Ethical principles, Ethics of interviewing, Equity and equality, Fiqh of patient’s prayer and fasting, History of ethics, Individual autonomy, Informed conse…	Lectures, Case studies, PBL (Problem based learning), Students' presentations, Practical activities, Online lectures	Multiple choice questions ( MCQs), Research, Assignments	National ethical guidlines, Code of ethics, The Saudi Commission for Health Specialties Professionalism and Ethics Handbook		We have a specific course in professionalism and professional content embedded into different courses	1	Compulsory	Fifth year of medical school	Breaking bad news, Communication skills, Concepts and principles of professionalism, Doctor–patient relationship, Doctor’s character, Examining patients, Inter-professional relationship, Management and leadership, Stress management, Team work, Time management, Unprofessional behavior, Volunteering and community commitment	Lectures, Case studies	Multiple choice questions (MCQ), Research, Assignment		No obstacles perceived
No	We have a specific course for medical ethics and ethical content embedded into different courses	1	Second year of medical school	2	Compulsory	1-25%	Abortion, Brain death, Communication with medical industry, Confidentiality and privacy, Contraception and sterilization, Cosmetic surgery, Cross-cultural issues and diverse beliefs, Doctor–patient relationship, Doctor’s rights, End-of-life issues, Ethical principles, Fiqh of patient’s prayer and fasting, History of ethics, Individual autonomy, Informed consent, Medical errors, Organ transplantat…	Lectures, Online lectures	Multiple choice questions ( MCQs)	National ethical guidlines, Code of ethics, Fatwas of Higher Fatwas Authority, Benchmarking with International medical schools	Unavailable qualified staff	We have a specific course in professionalism and professional content embedded into different courses	1	Compulsory	Fifth year of medical school	Breaking bad news, Communication skills, Concepts and principles of professionalism, Doctor–patient relationship, Doctor’s character	Lectures, Students' presentations	Multiple choice questions (MCQ)	Lack of student interest
No	We have a specific course for medical ethics and ethical content embedded into different courses	1	Third year of medical school	3	Compulsory	26-50%	Abortion, Brain death, Communication with medical industry, Confidentiality and privacy, Contraception and sterilization, Cosmetic surgery, Cross-cultural issues and diverse beliefs, Doctor–patient relationship, Doctor’s rights, End-of-life issues, Ethical principles, Ethics of interviewing, Fiqh of patient’s prayer and fasting, Genetics, HIV/AIDS, Immunizations, Individual autonomy, Informed con…	Case studies, Students' presentations, Online lectures, Tutorial	Multiple choice questions ( MCQs), Short answer questions ( SAQ), Research, Assignments	National ethical guidlines, Benchmarking with national medical schools	Unavailable qualified staff, Unsupportive institutional culture, Lack of student interest	We have only a specific course for professionalism	2	Compulsory	First year of medical school, Second year of medical school	Breaking bad news, Communication skills, Concepts and principles of professionalism, Doctor–patient relationship, Doctor’s character, Examining patients, Inter-professional relationship, Management and leadership, Stress management, Team work, Time management, Unprofessional behavior, Volunteering and community commitment	Lectures, Students' presentations	Multiple choice questions (MCQ), Assignment	Unavailable qualified staff
No	We have only a specific course for medical ethics	1	Third year of medical school	2	Compulsory	1-25%	Abortion, Confidentiality and privacy, Doctor–patient relationship, Ethical principles, Genetics, Informed consent, Medical errors, Patients rights, Research ethics	Lectures, Case scenario	Multiple choice questions ( MCQs), Short answer questions ( SAQ), Assignments, Open book	National ethical guidlines, Code of ethics, The Saudi Commission for Health Specialties Professionalism and Ethics Handbook	Lack of time in the curriculum, No obstacles perceived	We have only a specific course for professionalism	2	Compulsory	Fourth year of medical school	Breaking bad news, Doctor–patient relationship, Examining patients, Team work, Unprofessional behavior, Birth and death certificates writing	Lectures, PBL (Problem based learning), Practical activities	Multiple choice questions (MCQ), Short answer questions (SAQ), Assignment	No obstacles perceived
Yes	We have a specific course for medical ethics and ethical content embedded into different courses	1	Second year of medical school	4	Compulsory	26-50%	Abortion, Discrimination in healthcare, Doctor–patient relationship, Doctor’s rights, End-of-life issues	Lectures, Case studies, Seminars	Multiple choice questions ( MCQs)	National ethical guidlines, Code of ethics, The Saudi Commission for Health Specialties Professionalism and Ethics Handbook	Lack of time in the curriculum, Unsupportive institutional culture, Confusion between the Fiqh of muslim doctor and medical ethics	We have a specific course in professionalism and professional content embedded into different courses	3	Compulsory	Second year of medical school	Concepts and principles of professionalism, Examining patients, Stress management	Lectures, Case studies, PBL (Problem based learning)	Multiple choice questions (MCQ)	Lack of student interest
No	We have only a specific course for medical ethics	1	First year of medical school	2	Compulsory	0	Abortion, Brain death, Communication with medical industry, Confidentiality and privacy, Contraception and sterilization, Cosmetic surgery, Cross-cultural issues and diverse beliefs, Discrimination in healthcare, Doctor–patient relationship, Doctor’s rights, End-of-life issues, Ethical principles, Equity and equality, Genetics, History of ethics, Individual autonomy, Informed consent, Medical err…	Case studies, PBL (Problem based learning), Case scenario	Multiple choice questions ( MCQs)	National ethical guidlines, Code of ethics, The Saudi Commission for Health Specialties Professionalism and Ethics Handbook, Benchmarking with national medical schools, Benchmarking with International medical schools	Lack of dedicated curriculum, Lack of time in the curriculum, Unavailable qualified staff, Lack of guidelines/resources, Lack of student interest, Confusion between the Fiqh of muslim doctor and medical ethics	We have only professional content embedded into different courses	0	No course					No course
No	We have a specific course for medical ethics and ethical content embedded into different courses	1	Third year of medical school	2	Compulsory	More than 75%	All these topic	Lectures, Case studies, Students' presentations, Seminars, Online lectures, Case scenario	Multiple choice questions ( MCQs), Short answer questions ( SAQ), Assignments	Code of ethics, The Saudi Commission for Health Specialties Professionalism and Ethics Handbook, Fatwas of Higher Fatwas Authority	Lack of student interest, Confusion between the Fiqh of muslim doctor and medical ethics	We have only professional content embedded into different courses	0	No course	No course	No course	No course	No course	No course
No	We have a specific course for medical ethics and ethical content embedded into different courses	1	Third year of medical school	2	Compulsory	1-25%	Communication with medical industry, Confidentiality and privacy, Cosmetic surgery, Cross-cultural issues and diverse beliefs, Discrimination in healthcare, Doctor–patient relationship, Doctor’s rights, Ethical principles, Ethics of interviewing, Equity and equality, Fiqh of patient’s prayer and fasting, History of ethics, Informed consent, Medical errors, Organ transplantation, Patients rights, …	Lectures, Students' presentations	Multiple choice questions ( MCQs)	National ethical guidlines, The Saudi Commission for Health Specialties Professionalism and Ethics Handbook, Fatwas of Higher Fatwas Authority	Unavailable qualified staff, Lack of guidelines/resources, Lack of student interest	We have a specific course in professionalism and professional content embedded into different courses	2	Compulsory	Second year of medical school	Breaking bad news, Communication skills, Concepts and principles of professionalism, Doctor’s character, Management and leadership, Stress management, Team work, Time management	Lectures, Students' presentations	Multiple choice questions (MCQ)	Lack of role models
No	We have only a specific course for medical ethics	1	Third year of medical school	3	Compulsory	More than 75%	Abortion, Brain death, Confidentiality and privacy, Contraception and sterilization, Doctor–patient relationship, End-of-life issues, Ethical principles, History of ethics, Immunizations, Individual autonomy, Informed consent, Medical errors, Medical necessity Assisted reproduction, Organ transplantation, Patients rights, Research ethics, Saudi medico-legal system, Terminal care, Public health et…	Lectures, Case studies, Practical activities, Tutorial, Case scenario	Multiple choice questions ( MCQs), Assignments	National ethical guidlines, Code of ethics, The Saudi Commission for Health Specialties Professionalism and Ethics Handbook, Fatwas of Higher Fatwas Authority, Benchmarking with International medical schools	Lack of dedicated curriculum, Lack of time in the curriculum, Unavailable qualified staff, Lack of guidelines/resources, Unsupportive institutional culture, Lack of student interest, Confusion between the Fiqh of muslim doctor and medical ethics	We have a specific course in professionalism and professional content embedded into different courses	3	Compulsory	Second year of medical school	Breaking bad news, Communication skills, Concepts and principles of professionalism, Doctor–patient relationship, Doctor’s character, Examining patients, Inter-professional relationship, Unprofessional behavior, Volunteering and community commitment	Lectures	Multiple choice questions (MCQ)	Discrepancy between what is taught and what is seen in practice
No	We have a specific course for medical ethics and ethical content embedded into different courses	1	Second year of medical school	3	Compulsory	1-25%	Abortion, Brain death, Communication with medical industry, Confidentiality and privacy, Contraception and sterilization, Cross-cultural issues and diverse beliefs, Doctor–patient relationship, Doctor’s rights, End-of-life issues, Ethical principles, Ethics of interviewing, Equity and equality, History of ethics, Individual autonomy, Informed consent, Medical errors, Medical necessity Assisted re…	Lectures, Seminars, Case scenario	Multiple choice questions ( MCQs), Short answer questions ( SAQ), Seminar evaluation, Case-based written essay	National ethical guidlines, Code of ethics, The Saudi Commission for Health Specialties Professionalism and Ethics Handbook, Fatwas of Higher Fatwas Authority, Benchmarking with national medical schools, Benchmarking with International medical schools	Lack of time in the curriculum, Unavailable qualified staff, Lack of updated Saudi Comission Handbook	We have a specific course in professionalism and professional content embedded into different courses	5	Compulsory	Second year of medical school	Breaking bad news, Concepts and principles of professionalism, Doctor–patient relationship, Inter-professional relationship	Lectures, Case studies, Seminars	Multiple choice questions (MCQ), Short answer questions (SAQ), Case-based Written Essay	Lack of time in the curriculum
No	We have a specific course for medical ethics and ethical content embedded into different courses	3	Third year of medical school, Fourth year of medical school, Fifth year of medical school	3	Compulsory	26-50%	Abortion, Communication with medical industry, Confidentiality and privacy, Contraception and sterilization, Cross-cultural issues and diverse beliefs, Discrimination in healthcare, Doctor–patient relationship, End-of-life issues, Ethical principles, Research ethics, Public health ethics , decision making , pediatric ethics	Lectures, Case scenario	Multiple choice questions ( MCQs)	National ethical guidlines	No obstacles perceived	We have only professional content embedded into different courses	0	No course	No course	No course	No course	No course	No course
No	We have a specific course for medical ethics and ethical content embedded into different courses	1	Third year of medical school	3	Compulsory	1-25%	Abortion, Brain death, Communication with medical industry, Confidentiality and privacy, Contraception and sterilization, Cosmetic surgery, Discrimination in healthcare, End-of-life issues, Ethical principles, Ethics of interviewing, Fiqh of patient’s prayer and fasting, History of ethics, Individual autonomy, Informed consent, Medical errors, Medical necessity Assisted reproduction, Organ transp…	Lectures, Case studies, Students' presentations, Tutorial, Case scenario	Multiple choice questions ( MCQs), Short answer questions ( SAQ), Assignments, Open book, Seminar evaluation, Case-based written essay	National ethical guidlines, Code of ethics, The Saudi Commission for Health Specialties Professionalism and Ethics Handbook, Fatwas of Higher Fatwas Authority, Benchmarking with national medical schools, Benchmarking with International medical schools	Unavailable qualified staff, Lack of guidelines/resources, bad role modeling	We have a specific course in professionalism and professional content embedded into different courses	2	Compulsory	Second year of medical school	Breaking bad news, Communication skills, Concepts and principles of professionalism, Doctor–patient relationship, Doctor’s character, Inter-professional relationship, Management and leadership, Stress management, Team work, Time management, Unprofessional behavior, Volunteering and community commitment	Lectures, Case studies, Students' presentations	Multiple choice questions (MCQ), Short answer questions (SAQ), Assignment	Discrepancy between what is taught and what is seen in practice
No	We have only a specific course for medical ethics	1	Fourth year of medical school	2	Compulsory	1-25%	Communication with medical industry, Doctor–patient relationship, Doctor’s rights, Ethical principles, History of ethics, Individual autonomy, Informed consent, Medical errors, Patients rights, Research ethics	Lectures	Multiple choice questions ( MCQs)	National ethical guidlines, Code of ethics	Lack of dedicated curriculum, Lack of time in the curriculum, Unavailable qualified staff, Lack of guidelines/resources, Unsupportive institutional culture	We have only professional content embedded into different courses	0	No course	No course	No course	No course	No course	No course
No	We have a specific course for medical ethics and ethical content embedded into different courses	2	First year of medical school, Fifth year of medical school	4	Compulsory	1-25%	Brain death, Confidentiality and privacy, Discrimination in healthcare, Doctor–patient relationship, End-of-life issues, Ethical principles, Equity and equality, Individual autonomy, Informed consent, Medical errors, Medical necessity Assisted reproduction, Patients rights, Prophetic medicine, Research ethics, Terminal care	Lectures, Seminars, Case scenario	Multiple choice questions ( MCQs), Short answer questions ( SAQ), Assignments	Code of ethics, The Saudi Commission for Health Specialties Professionalism and Ethics Handbook, Benchmarking with International medical schools	Unavailable qualified staff, Lack of guidelines/resources	We have a specific course in professionalism and professional content embedded into different courses	4	Compulsory	Fifth year of medical school	Communication skills, Concepts and principles of professionalism, Doctor–patient relationship, Inter-professional relationship, Management and leadership, Team work, Time management, Unprofessional behavior	Lectures, Seminars, Practical activities	Multiple choice questions (MCQ), Short answer questions (SAQ), Assignment	Lack of guidelines/resources
No	We have a specific course for medical ethics and ethical content embedded into different courses	1	First year of medical school, Third year of medical school, Fourth year of medical school, Fifth year of medical school	3	Compulsory	1-25%	Abortion, Brain death, Communication with medical industry, Confidentiality and privacy, Contraception and sterilization, Cross-cultural issues and diverse beliefs, Doctor–patient relationship, Doctor’s rights, End-of-life issues, Ethical principles, History of ethics, Immunizations, Individual autonomy, Informed consent, Medical errors, Organ transplantation, Patients rights, Research ethics, Te…	Lectures, Case studies, PBL (Problem based learning), Students' presentations	Multiple choice questions ( MCQs), Assignments	National ethical guidlines, Code of ethics, The Saudi Commission for Health Specialties Professionalism and Ethics Handbook	Unavailable qualified staff, Confusion between the Fiqh of muslim doctor and medical ethics	We have only professional content embedded into different courses	0	No course	No course	No course	No course	No course	No course
No	We have only ethical content embedded into different courses	0	No course	0	No course	No course	No course	No course	No course	No course	No course	We have only professional content embedded into different courses	0	No course	No course	No course	No course	No course	No Course
No	We have only a specific course for medical ethics	1	Fifth year of medical school	3	Compulsory	1-25%	All these topic, most of them	Lectures, Students' presentations, Seminars	Multiple choice questions ( MCQs)	National ethical guidlines, Code of ethics, The Saudi Commission for Health Specialties Professionalism and Ethics Handbook, Fatwas of Higher Fatwas Authority, Benchmarking with national medical schools	No obstacles perceived, Lack of updated Saudi Comission Handbook	We have only a specific course for professionalism	2	Compulsory	First year of medical school	Communication skills, Concepts and principles of professionalism, Doctor–patient relationship, Doctor’s character, Inter-professional relationship, Management and leadership, Team work, Time management, Unprofessional behavior	Lectures	Multiple choice questions (MCQ), Short answer questions (SAQ)	Lack of guidelines/resources
No	We have only ethical content embedded into different courses	0	No course	0	No course	No course	No course	No course	No course	No course	No course	We have only professional content embedded into different courses	0	No course	No course	No course	No course	No course	No course
Yes	We have a specific course for medical ethics and ethical content embedded into different courses	3	Second year of medical school, Third year of medical school, Fourth year of medical school, Fifth year of medical school, Internship	6	Compulsory	0	Abortion, Brain death, Communication with medical industry, Confidentiality and privacy, Cross-cultural issues and diverse beliefs, Discrimination in healthcare, Doctor–patient relationship, Doctor’s rights, End-of-life issues, Ethical principles, Ethics of interviewing, Equity and equality, Fiqh of patient’s prayer and fasting, Informed consent, Medical errors, Medical necessity Assisted reprodu…	Case studies, PBL (Problem based learning)	Multiple choice questions ( MCQs), Objective structured clinical examination ( OSCE)	National ethical guidlines, Code of ethics, The Saudi Commission for Health Specialties Professionalism and Ethics Handbook	Unavailable qualified staff, Unsupportive institutional culture, Confusion between the Fiqh of muslim doctor and medical ethics	We have a specific course in professionalism and professional content embedded into different courses	6	Compulsory	Second year of medical school, Third year of medical school, Fourth year of medical school, Fifth year of medical school	Breaking bad news, Communication skills, Concepts and principles of professionalism, Doctor–patient relationship, Doctor’s character, Examining patients, Inter-professional relationship, Stress management, Team work, Time management, Volunteering and community commitment	Case studies, PBL (Problem based learning)	Multiple choice questions (MCQ), Objective structured clinical examination (OSCE)	Unavailable qualified staff
